# Supplementary material for: Macroscopic Poly Schiff Base-Coated Bacteria Cellulose with High Adsorption Performance
Source: Polymers (Basel). 2020 Mar 23;12(3):714. doi: 10.3390/polym12030714 (PMC7183273; doi:10.3390/polym12030714)
Supplement: Supplementary file 1 [file polymers-12-00714-s001.zip]

Archive with 1 entries (1 files):
- polymers-750601-supplementary.docx
